# Supplementary material for: Nanocomposite Polymer Gel Electrolyte Based on TiO2 Nanoparticles for Lithium Batteries
Source: Membranes (Basel). 2023 Sep 1;13(9):776. doi: 10.3390/membranes13090776 (PMC10536963; doi:10.3390/membranes13090776)
Supplement: Supplementary file 1 [file membranes-13-00776-s001.zip]

Archive with 1 entries (1 files):
- membranes-2560692-supplementary.pdf
